# Supplementary material for: Obesity is associated with severe disease and mortality in patients with coronavirus disease 2019 (COVID-19): a meta-analysis
Source: BMC Public Health. 2021 Aug 4;21:1505. doi: 10.1186/s12889-021-11546-6 (PMC8334342; doi:10.1186/s12889-021-11546-6)
Supplement: Supplementary file 2 — Additional file 2: Table S1. Study design. [file 12889_2021_11546_MOESM2_ESM.xlsx]

## Sheet: Sheet1
Number	Author	Year	Study design
1	Natasha N	2020	Retrospective cohort
2	Céline	2020	Retrospective, observational cohort study
3	Nikroo	2020	Retrospective study
4	Edgar	2020	Prospective cohort study
5	Bo	2020	Retrospective study
6	Marie E	2020	Retrospective study
7	Geehan	2020	Retrospective study
8	Eduardo	2020	Case-control
9	Michael	2020	Retrospective case series
10	Xiao	2020	Cross-sectional study
11	Mark	2020	Prospective cohort study
12	Philip	2020	Retrospective study
13	Juan	2020	Retrospective and cross-sectional study
14	Stefano	2020	Retrospective study
15	J.M.	2020	Retrospective case-control study
16	Omar	2020	Cohort study
17	Nicole	2020	Cohort study
18	Kaveh	2020	Retrospective study
19	Luca	2020	Cohort study
20	Eboni G	2020	Retrospective cohort study
21	Frederick S	2020	Retrospective
22	Eyal	2020	Retrospective
23	Andrea	2020	Prospective cohort study
24	Annemarie B1	2020	Prospective observational cohort study
25	Qingxian	2020	Cohort study
26	Jerry Y	2020	Retrospective study
27	Markos	2020	Retrospective cohort
28	Arthur	2020	Retrospective cohort study
29	Simon	2020	Cross-sectional study
30	Kenneth I	2020	Prospective study
31	Ling	2020	Prospective study
32	Leonidas	2020	Retrospective study
33	Christopher	2020	Prospective cohort study
34	Rui	2020	Retrospective study
35	Feng	2020	Retrospective study
36	Matteo	2020	Retrospective cohort study
37	Malcolm	2020	Retrospective case-control study.
38	Mohamed	2020	Retrospective cohort study
39	Yudong Peng	2020	Retrospective Study
40	Ming Deng	2020	Retrospective Study
41	Marta Crespo	2020	Cohort study
42	Danielle Toussie	2020	Retrospective study
43	Michelle Elias	2020	Prospective cohort study
44	Sudham Chand	2020	Cohort study
45	Justin S. Brandt	2020	Retrospective cohort study
46	Astrid Lievre	2020	Cohort study
